# Supplementary material for: Do Autophagy Enhancers/ROS Scavengers Alleviate Consequences of Mild Mitochondrial Dysfunction Induced in Neuronal-Derived Cells?
Source: Int J Mol Sci. 2021 May 27;22(11):5753. doi: 10.3390/ijms22115753 (PMC8197898; doi:10.3390/ijms22115753)
Supplement: Supplementary file 1 [file ijms-22-05753-s001.zip]

Archive with 1 entries (1 files):
- ijms-1178417-supplementary.pdf
